# Supplementary material for: MicroRNA and Metabolic Profiling of a Primary Ovarian Neuroendocrine Carcinoma Pulmonary-Type Reveals a High Degree of Similarity with Small Cell Lung Cancer
Source: Noncoding RNA. 2022 Sep 25;8(5):64. doi: 10.3390/ncrna8050064 (PMC9611163; doi:10.3390/ncrna8050064)
Supplement: Supplementary file 1 [file ncrna-08-00064-s001.zip]

Archive with 4 entries (4 files):
- File S1_Non-cancer tissue.genome.vcf
- File S2_SCCOPT.genome.vcf
- File S3_PM.genome.vcf
- Supplementary Table S1.xlsx
