# Supplementary material for: MicroRNA and Metabolic Profiling of a Primary Ovarian Neuroendocrine Carcinoma Pulmonary-Type Reveals a High Degree of Similarity with Small Cell Lung Cancer
Source: Noncoding RNA. 2022 Sep 25;8(5):64. doi: 10.3390/ncrna8050064 (PMC9611163; doi:10.3390/ncrna8050064)
Supplement: Supplementary file 1 [file ncrna-08-00064-s001.zip › Supplementary Table S1.xlsx]

## Sheet: 2
Supplementary Table 1 - Expression of 81 miRNAs in SCOOPT and 17 primary tumors. MicroRNAs ddPCR copies were normalized on SNORD44 reference in each sample.
microRNA	Number of groups with detectable expression	[SCCOPT]	[GI-neuroendocrin]	[breast]	[cholangio]	[colon]	[endometrium]	[gastric]	[kidney]	[liver]	[lung]	[lung-SCC]	[neuroendocrine]	[ovary]	[pancreas]	[prostate]	[skin]	[testis]	[urothelial]
let-7e-5p	12	0.928819	1.17033	0.205012	0.594035	0.060042	0.0244989	0.458336	0.143745	0.113899	0.138387	0.0688995	0.757895	0.0851795	0.0959168	0.0823834	0.159164	0.0199908	0.334286
let-7i-5p	14	1.19965	2.16525	0.543884	1.26662	1.05575	2.10642	2.89874	1.8215	1.11663	1.67635	0.291388	10.2105	0.34558	5.75123	0.590661	1.05127	0.267376	2.31097
miR-10a-5p	10	0.03125	0.24133	0.0128818	0.475697	0.304476	0.248286	0.193179	0.145538	0.0673777	0.030689	0.0511962	0.810526	0.0102386	0.31981	0.00594256	0.0422194	0.00259203	0.073736
miR-10b-5p	15	2.20486	0.0485016	0.11155	0.137188	0.21489	1.69138	0.411548	0.792341	0.0716567	0.0407601	0.0827751	0.557895	0.251738	0.157407	0.116357	0.23091	0.0726161	0.256697
miR-106b-5p	18	2.29167	0.275949	0.123514	0.738437	0.300514	0.401175	1.35574	0.427685	0.322491	0.26031	0.190909	0.747368	0.168687	0.463371	0.187912	0.298076	0.313015	0.30802
miR-122-5p	3		0.00233918		14.7558	0.00634938	0.00191996	0.0543079	0.0280066	50.7771				0.00101429	0.00360503	0.00116923	0.000537634		0.0213675
miR-124-3p	1	0.394097	0.001143	0.000346081	0.0179105	0.00652552	0.00372034	0.00557711	0.00427344		0.00268987		0.105263	0.0015453	0.0122503	0.00197183	0.00346102	0.0546685	0.00316612
miR-126-5p	10	0.0416667	0.0421814	0.0198401	0.188354	0.016253	0.0956656	0.12135	0.312969	0.612399	0.0576521	0.0272727	0.189474	0.0110433	0.0287774	0.00930641	0.0650829	0.0369925	0.0595108
miR-130a-3p	18	0.326389	0.0918349	0.129563	0.58297	0.122361	1.04534	0.539131	0.357408	0.3397	0.215777	0.0631579	2.28421	0.284491	0.548719	0.350308	0.216623	0.18256	0.378481
miR-135b-5p	11	1.66667	0.0153755	0.0232085	0.0457562	0.294707	0.77835	0.386229	0.041227	0.0153374	0.346868	0.213876	0.178947	0.158847	1.02327	0.00506111	0.0241259	0.196705	0.142862
miR-138-5p	2	0.399306	0.0163653	0.00569061		0.00607636	0.00755529	0.0125857	0.00722569		0.0285131			0.000840336	0.0188529		0.0539575	0.000293476	0.063697
miR-141-3p	14	10.0521	2.39408	0.415425	0.0486071	1.15488	1.34144	2.97229	0.00632229	0.0109867	2.37586	0.4689	1.61053	0.874663	1.94261	2.11133	0.48463	0.108787	1.10349
miR-142-3p	15	0.927083	0.164109	0.339013	0.730229	0.650645	1.3457	0.77577	1.21591	0.488717	1.27964	0.497608	4.33684	0.101264	2.19801	0.614196	1.9387	0.796579	0.354129
miR-145-5p	17	4.6875	10.7221	1.8712	13.0439	8.24039	4.61921	13.4518	5.2973	3.20126	2.33142	2.55981	75.7895	1.3142	17.8962	30.1845	0.963834	0.511237	15.7138
miR-146a-5p	17	0.09375	0.0627662	0.0936406	0.492291	0.320719	0.313744	0.604291	0.490825	0.24151	0.418919	0.0535885	1.15789	0.0373525	0.358443	0.053388	3.54991	0.216573	0.191827
miR-148b-3p	13	0.40625	0.486197	0.0246944	0.104721	0.0431739	0.157971	0.164347	0.191769	0.146449	0.0546582	0.0440191	0.452632	0.0396984	0.157498	0.0940899	0.0503795	0.0197666	0.106409
miR-149-5p	10	1.30208	0.0761254	0.0509673	0.0852241	0.0236318	0.0353452	0.0915688	0.0278419	0.028238	0.0228695	0.0516746	0.463158	0.0130616	0.0447188	0.190162	0.0412718	0.0119523	0.290522
miR-152-3p	17	0.0815972	0.194215	0.0971668	0.531087	0.115814	0.233011	0.321603	0.271097	1.35948	0.091973	0.0866029	2.21053	0.0476259	0.702533	0.246555	0.117732	0.0250316	0.395761
miR-181a-5p	18	1.14931	0.111814	0.315659	1.56882	0.464608	0.523986	0.784415	0.807519	0.675876	1.33815	0.3689	3.02105	0.139574	1.69096	0.0963776	0.53081	0.0569892	0.777929
miR-181a-2-3p	2	0.0112847	0.00385297	0.00475704	0.139718	0.00816627	0.0201475	0.0122698	0.0151051	0.0224486	0.0179588	0.00263158	0.04	0.00590131	0.0553139	0.00374358	0.0276614	0.00103482	0.0135873
miR-181b-5p	18	0.366319	0.0866726	0.134324	0.846804	0.162672	0.299628	0.288087	0.454303	0.318903	0.419168	0.145933	1.31579	0.0788263	0.65518	0.0637294	0.279371	0.0254356	0.248518
miR-182-5p	13	1.23264	0.333915	0.120655	0.33582	0.0581627	0.0964514	0.18935	0.0107099	0.376337	0.108571	0.0856459	0.305263	0.042707	0.0986559	0.055871	0.0196594	0.261106	0.0640163
miR-183-5p	14	1.70139	0.507447	0.108702	0.178571	0.0683751	0.0768445	0.142839	0.0531715	0.22866	0.0682024	0.0813397	0.157895	0.0345606	0.116232	0.0343993	0.027969	0.0693285	0.082
miR-187-3p	11	0.0399306	0.0539586	0.0246559	0.214116	0.04015	0.0354271	0.102733	0.0168326	0.0550417	0.0276061	0.0325359	0.263158	0.0271827	0.0238733	0.0190399	0.0210466	0.0172122	0.135332
miR-192-5p	13		4.96273	0.0113147	3.34246	2.74385	0.10681	6.75204	0.738273	25.8431	0.0130639	0.00454546	1.14737	0.613614	1.38734	0.0200338	0.0198037	0.0608988	0.0258755
miR-193a-3p	13	0.0243056	0.0237935	0.0333007	0.0873411	0.121521	0.0315823	0.14699	0.10364	0.304947	0.0345411	0.0110048	0.557895	0.0358912	0.131075	0.0234661	0.0423395	0.0254718	0.0737652
miR-193b-3p	16	0.0520833	0.115168	0.168471	0.988019	0.346635	0.242347	0.15168	0.22202	2.20643	0.132392	0.211005	1.78947	0.170327	0.856965	0.199836	0.195478	0.0603215	0.906539
miR-194-5p	16	0.262153	8.73028	0.0213917	5.23778	4.21965	0.213431	14.0327	1.38946	29.5674	0.0167535	0.0100478	2.16842	1.1821	3.23718	0.0567895	0.0341262	0.0645422	0.041517
miR-194-3p	4	0.0659722	0.0342106	0.00236118	0.0635158	0.113767	0.00250362	0.103896	0.00694645	0.0616208	0.00171591		0.2	0.0556146	0.0647195	0.00236331	0.666667	0.00836241	0.00717072
miR-196a-5p	4	0.00260417	0.106918	0.167223	0.0884389	0.111316	0.0155065	0.34892	0.616661	0.0422989	0.0195551	0.00363636	0.105263	0.0138812	0.0593085	0.00243999	0.0932854	0.00343918	0.0416757
miR-19b-3p	18	5.98958	0.696748	0.427485	3.9271	1.45787	1.32553	2.75313	1.26021	1.25199	0.811771	0.564593	4.42105	0.810389	1.29882	2.36626	1.18313	0.638608	1.1044
miR-200a-3p	14	2.23958	2.21129	0.0616732	0.187496	0.314497	0.269311	1.13186	0.189669	0.00902151	0.101655	0.0377991	1.16842	0.303116	0.375121	0.12319	0.0291087		0.116257
miR-200a-5p	2	0.0486111	0.038032	0.00328906	0.0337069	0.0101524	0.0190151	0.0504111	0.00398279	0.0105968	0.00759164	0.00215311	0.0347368	0.0101268	0.0339686	0.00682438	0.00108083	0.00769231	0.00684504
miR-200b-3p	15	6.02431	5.61785	0.428723	4.34736	3.0812	2.73688	6.62576	0.916324	0.120299	0.679541	0.3689	4.51579	1.30931	4.02585	1.8287	0.263856	0.00171336	1.12962
miR-200b-5p	11	0.175347	0.105232	0.0173501	0.178921	0.0900304	0.0521278	0.155895	0.015376	0.0138889	0.0217508	0.00717703	0.147368	0.030976	0.118763	0.0713808	0.00627703	0.00108925	0.0352363
miR-200c-3p	15	9.34028	5.68446	0.935323	0.305143	4.02993	1.81862	5.46718	0.0153458	0.126644	4.5556	1.35885	5.96842	1.47694	4.50318	2.66194	0.677486	0.112206	2.49834
miR-204-5p	11	0.0295139	0.0808995	0.0269909	0.0609204	0.0272569	0.316533	0.0708522	2.81416	0.166864	0.0111688	0.0138756	0.989474	0.0128924	0.0367086	0.103927	0.0381246	0.0127442	0.0733487
miR-205-5p	14	0.213542	0.00226551	1.55034	0.10584	0.101099	0.576516	0.189089	0.0410238	0.157948	2.65206	17.8469	0.210526	0.035424	2.3796	3.84382	4.78955	0.10382	13.9225
miR-210-3p	16	0.552083	0.156562	0.0399852	0.0914629	0.322838	0.143741	0.478529	1.07434	0.254757	0.312236	0.239234	0.157895	0.150714	1.1886	0.0585437	0.087083	0.0539676	0.219883
miR-211-5p	6	0.138889	0.0248174	0.0310164	0.151138	0.0624012	0.00932332	0.0768488	0.0085626	0.090548	0.0152769	0.00478469	0.263158	0.0111841	0.141547	0.0016575	1.24336	0.0133943	0.0329388
miR-214-3p	18	0.213542	0.206759	0.268993	1.49145	0.404727	0.63619	0.592879	0.12357	0.25967	0.306616	0.132057	15.4737	0.285564	2.07244	0.555748	0.189599	0.0549029	1.65315
miR-215-5p	13	0.0972222	4.31669	0.00987028	2.5863	2.57138	0.104924	7.22279	0.632968	22.5847	0.0134839	0.0023445	1.02105	0.365559	1.47211	0.0273675	0.0159802	0.0540173	0.0361653
miR-27b-3p	16	2.48264	5.11471	0.670798	2.06004	0.495943	1.1489	0.83358	0.435677	5.91652	0.200948	0.454545	0.252632	0.637973	0.262745	0.0988241	1.6191	0.100481	2.02662
miR-29a-3p	16	1.12153	1.6479	0.478477	2.8829	1.01771	3.492	1.0028	1.24939	1.06685	1.26232	0.308612	5.16842	1.79518	3.90964	0.726637	1.07398	0.392114	1.1697
miR-29b-3p	17	1.1684	2.41455	0.344603	0.910872	1.23238	1.19489	1.14618	1.06932	1.25071	0.769317	0.163636	3.12632	1.38685	2.42041	1.02905	1.04381	0.194013	0.825921
miR-29c-3p	18	2.17014	4.45669	0.876852	5.20807	2.40074	3.32901	2.66878	1.83861	2.20388	2.64196	0.511962	9.24211	1.70274	6.44936	2.27502	1.19242	0.732939	0.985425
miR-30a-5p	17	0.0850694	0.211312	0.254085	1.62468	0.110836	0.180653	0.10539	1.25266	0.37951	0.151868	0.0822967	1.36842	0.33343	0.325739	0.262663	0.271123	0.0406174	0.169978
miR-30a-3p	13	0.0277778	0.0564244	0.0591999	0.659809	0.0186086	0.0509166	0.0724045	0.516116	0.20688	0.0301093	0.0215311	0.336842	0.0906315	0.14198	0.0814401	0.0983639	0.00656012	0.0354457
miR-30c-5p	18	2.39583	1.81369	0.635445	15.2276	0.635297	2.25799	1.64601	7.05009	9.37078	0.932585	0.62201	10.3158	2.27752	2.71894	1.9153	1.65089	0.563041	1.98778
miR-31-5p	11	0.0416667	0.010865	0.0396376	0.0785871	0.0370122	0.370823	0.316424	0.0277275	0.0084262	0.0764701	1.00478	1.14737	0.07592	0.580726	0.0279121	0.0651291	0.0342261	2.302
miR-31-3p	3	0.00607639	0.00096198	0.0105479	0.0207915	0.013729	0.0374929	0.0241015	0.0110201	0.0394122	0.0152384	0.0933014	0.0694737	0.0189303	0.0405096	0.00260392	0.00861718	0.00549285	0.194226
miR-340-3p	10	0.0920139	0.0140266	0.0301344	0.119416	0.097825	0.0136286	0.161836	0.0359799	0.183507	0.0088352	0.00430622	0.136842	0.00628738	0.0473703	0.00776706	0.0109423	0.00890687	0.0267264
miR-342-3p	18	0.513889	0.708294	0.49472	1.43651	0.214927	0.51267	0.566666	0.856941	1.02487	0.326977	0.198086	2.89474	0.341267	1.23328	0.369354	0.561982	0.233213	0.520848
miR-345-5p	15	0.230903	0.178177	0.0487144	0.0466381	0.214808	0.224792	0.286959	0.0773368	0.366435	0.186452	0.0468899	0.505263	0.125395	0.334147	0.12613	0.039821	0.0389701	0.151902
miR-34a-5p	15	0.282986	0.230098	0.18647	0.324637	0.484087	0.921521	0.439818	0.7908	0.394323	0.402047	0.116268	1.34737	1.30679	1.72194	0.403363	0.324811	0.0582168	0.910585
miR-34b-3p	1	0.00225694	0.00523196	0.000297075	0.0865672	0.0025	0.00491017	0.00281209	0.00136703		0.00458347	0.00574163	0.00631579	0.00348148	0.00944713	0.00129878	0.00258001	0.000523645	0.00398906
miR-361-5p	17	0.430556	0.605127	0.138827	0.933037	0.159266	0.626305	0.608736	0.466454	0.59297	0.174267	0.0909091	2.28421	0.251259	0.551043	0.274475	0.525669	0.124609	0.493465
miR-363-3p	14	0.151042	0.0246286	0.0329323	0.150036	0.0298525	0.0524367	0.099964	0.0667313	0.229207	0.0284315	0.0263158	0.157895	0.0338684	0.089744	0.345042	0.0699408	0.015324	0.0478462
miR-372-3p	2	0.145833	0.0026602	0.0147268	0.0758509	0.00204778	0.00253544	2.13423	0.066879	0.217976	0.00158228			0.00274781	0.100461	0.00176579	0.0143907	2.79786	0.022283
miR-373-3p	1	0.00399306	0.00480586	0.00903948	0.0370361	0.0049893	0.00345877	0.417573	0.0165413	0.127326	0.0026962	0.00138756	0.00631579	0.00273953	0.0149824	0.000790612	0.000531291	1.71199	0.0151323
miR-375	11	16.684	58.4791	0.0557288	0.462153	1.18165	0.254644	1.40256	0.0044586	0.14635	0.308451	0.0200957	48.8421	0.118979	1.81907	1.97795	0.00808401	0.000523644	0.009336
miR-382-5p	6	0.588542	0.00199539	0.00767906	0.0425505	0.0343252	0.0104448	0.0391895	0.00440957	0.0212327	0.0126422	0.0296651	0.242105	0.0325349	0.12108	0.00723863	0.00905884	0.033465	0.0318974
miR-485-5p	1	0.0329861	0.000808225	0.00112871	0.00564097		0.00149949		0.00189394	0.00277778	0.00172063	0.000334928	0.0347368	0.00148917	0.0124829	0.000738742		0.00141604	0.0049958
miR-506-3p	4	0.0329861	0.00588001	0.00871271	0.0846415	0.0492354	0.00617089	0.0742061	0.00449536	0.107186	0.00433198	0.0110048	0.105263	0.0169174	0.0707249	0.00367371	0.04744	0.00836241	0.0149492
miR-508-3p	3	0.0260417	0.00198367	0.0170798	0.0540577	0.0189662	0.00718725	0.0474874	0.0257815	0.0662859	0.0085217	0.00301435	0.0621053	0.0726269	0.011789	0.000810431	0.0859109	0.00747229	0.0151042
miR-509-3p	4	0.00243056	0.00193203	0.0192366	0.0444872	0.0369307	0.00436752	0.148599	0.0230388	0.0332628	0.0140239	0.00669857	1.22105	0.127841	0.0263114	0.00359945	0.249923	0.00984995	0.00722201
miR-661	1	0.00260417	0.00946497	0.00992321	0.0558465	0.0119009	0.00231576	0.0820747	0.0170651	0.0380159	0.00158228	0.000478469	0.221053	0.00162382	0.0052292	0.00164458	0.0074799	0.00307954	0.00801791
miR-9-3p	1	0.0434028	0.00132979	0.00153545	0.00738577	0.01024	0.00904127	0.144068	0.0022293	0.0190972	0.00189873	0.00258373		0.00249173	0.0037744	0.000591549	0.00241592	0.00406595	0.00635179
miR-92a-3p	18	4.58333	0.75654	0.541758	6.31499	4.00736	1.57845	4.75996	1.38873	5.26614	1.4262	0.885167	9.28421	0.875268	2.74284	1.12561	1.52447	0.840468	2.64005
miR-92b-3p	14	0.0833333	0.101546	0.0483054	0.0671473	0.0510732	0.114625	0.0823827	0.0614702	0.043475	0.0352011	0.0143541	0.210526	0.0314147	0.163681	0.0351545	0.0389503	0.0314924	0.0781614
miR-96-5p	11	1.75347	0.432163	0.0611806	0.0184644	0.0808899	0.154989	0.159227	0.0209118	0.0373456	0.0875193	0.0239234	0.0757895	0.0103788	0.0730422	0.0772328	0.0123793	0.231462	0.0561389
miR-99a-5p	17	0.539931	0.76419	0.941008	2.05999	0.700533	10.1043	0.921135	2.60713	3.88447	0.990647	0.54067	29.5789	1.54095	2.88584	6.2444	0.511395	0.326378	3.56273
miR-24-3p	18	5.95486	5.58214	1.47966	21.1817	2.41552	7.13859	5.86291	6.91774	11.2442	3.07321	1.66986	30.7368	1.32408	12.4127	3.78491	7.96046	0.456615	8.24781
miR-21-5p/let-7i-5p	16	0.427083	0.544691	0.46822	3.35508	1.71856	1.10224	0.507256	1.22074	2.17009	2.42372		4.8	1.28145	6.43115	0.714034	2.08253	0.511128	1.26543
miR-16-5p	18	9.30556	4.20801	2.26852	29.7078	1.85441	3.33888	6.27435	7.62114	22.0769	3.72021	1.15311	14.5263	1.5849	5.88447	2.11809	6.63285	2.05348	3.80219
miR-320a	18	0.649306	0.481071	0.303497	3.62751	1.36955	1.07631	3.30236	0.660802	1.58441	0.332067	0.222488	6.89474	0.299596	2.29891	0.430545	0.707022	0.206607	1.74741
miR-224-5p/miR-27b-3p	9	0.0364583	0.0599415	0.0148828	0.11007	0.196407	0.0225784	0.184433	0.0617286	0.127155	0.0647073	0.00100479	0.0968421	0.00781767	0.137464	0.00795202	0.00968902	0.00962756	0.0987574
miR-423-5p	10	0.0451389	0.14981	0.0358457	0.05317	0.121894	0.135672	0.13867	0.0437397	0.0633145	0.129981	0.00105263		0.0233436	0.334717	0.065414	0.026568	0.031175	0.144213
miR-25-3p	16	1.77083	0.511337	0.412273	6.74519	1.21046	0.737717	2.06267	1.07302	2.95075	0.629563	0.511962	2.77895	0.377988	1.71068	0.421585	1.17894	1.3528	0.962369
miR-331-3p	16	0.564236	0.494745	0.0889166	0.23751	0.252775	0.214812	0.451748	0.410383	0.27387	0.185161	0.0550239	1.14737	0.0658931	0.726369	0.152082	0.093619	0.0342925	0.375083
miR-103a-3p	16	6.71875	3.40822	0.392752	1.01781	0.782577	2.02053	2.28408	1.93054	1.93092	1.34738	0.550239	7.88421	0.723725	4.07308	1.0873	1.34027	0.22403	1.9694
